# Supplementary material for: Effective Radiosensitization of HNSCC Cell Lines by DNA-PKcs Inhibitor AZD7648 and PARP Inhibitors Talazoparib and Niraparib
Source: Int J Mol Sci. 2024 May 22;25(11):5629. doi: 10.3390/ijms25115629 (PMC11172136; doi:10.3390/ijms25115629)
Supplement: Supplementary file 1 [file ijms-25-05629-s001.zip]

Archive with 3 entries (3 files):
- Supplementary Figure S1.pdf
- Supplementary Figure S2.pdf
- Supplementary Tables S1 - S3.pdf
